# Supplementary material for: The evolution of minimal residual disease: key insights based on a bibliometric visualization analysis from 2002 to 2022
Source: Front Oncol. 2023 Jul 18;13:1186198. doi: 10.3389/fonc.2023.1186198 (PMC10391156; doi:10.3389/fonc.2023.1186198)
Supplement: Supplementary file 3 [file DataSheet_1.xlsx]

## Sheet: 1
					Supplementary Table S1 The top 10 co-cited journals related to MBD
					Runk	Journals	Citations	H-index	IF(2021)	Category	Quartile in Category	Region
					1	Blood	88753	133	25.669	Hematology	Q1	United States
					2	Leukemia	34699	93	12.897	Hematology/Oncology	Q1/Q1	England
					3	Journal of Clinical Oncology	33963	101	50.739	Oncology	Q1	United States
					4	New England Journal of Medicine	18120	26	176.082	Medicine, General & Internal	Q1	United States
					5	British Journal of Haematology	14653	53	8.615	Hematology	Q1	England
					6	Clinical Cancer Research	8537	26	3.715	Hematology/Oncology	Q3/Q3	England
					7	Haematologica	8474	47	11.049	Hematology	Q1	Italy
					8	Bone Marrow Transplantation	8274	33	5.174	Hematology/Immunology/Oncology/Transplantation	Q2/Q2/Q2/Q2	England
					9	Cancer Research	7330	16	13.312	Oncology	Q1	United States
					10	Nature	6436	5	69.504	Multidisciplinary Sciences	Q1	England
