# Supplementary material for: The evolution of minimal residual disease: key insights based on a bibliometric visualization analysis from 2002 to 2022
Source: Front Oncol. 2023 Jul 18;13:1186198. doi: 10.3389/fonc.2023.1186198 (PMC10391156; doi:10.3389/fonc.2023.1186198)
Supplement: Supplementary file 4 [file DataSheet_2.xlsx]

## Sheet: 1
					Supplementary Table S2 The top 10 co-cited authors with most citation frequency related to MRD
					Runk	Author	Citations	H-index	Location
					1	Pui CH	2062	48	United States
					2	Van Dongen JJM	1525	53	Netherlands
					3	Van der Velden VHJ	1334	44	Netherlands
					4	Grimwade D	1243	30	United Kingdom
					5	Dohner H	1221	37	Germany
					6	Coustan-smith E	1195	33	Singapore
					7	Rawstron AC	1150	18	United Kingdom
					8	Paiva B	1132	33	Spain
					9	Kantarjian HM	1067	53	United States
					10	Byrd JC	1033	18	United States
