# Supplementary material for: The evolution of minimal residual disease: key insights based on a bibliometric visualization analysis from 2002 to 2022
Source: Front Oncol. 2023 Jul 18;13:1186198. doi: 10.3389/fonc.2023.1186198 (PMC10391156; doi:10.3389/fonc.2023.1186198)
Supplement: Supplementary file 5 [file DataSheet_3.xlsx]

## Sheet: Sheet1
			Supplementary Table S3 The keywords co-occurrence network clustering table
			ClusterID	Size	Silhouette	Mean(Year)	Top 5 terms
			#0	12	0.931	2003	polymerase chain reaction; RT-PCR; real-time PCR; messenger RNA; time quantitative PCR
			#1	10	0.964	2005	risk; survival; children; chemotherapy; relapse
			#2	10	0.889	2011	AML; diagnosis; expression; mutation; acute lymphoblastic leukemia
			#3	9	0.958	2008	therapy; prognostic factor; cancer; trial; clinical significance
			#4	9	0.908	2009	multiple myeloma; stem cell transplantation; bone marrow transplantation; bortezomib; lenalidomide
			#5	8	0.941	2006	acute myeloid leukemia; acute myelogenous leukemia; acute promyelocytic leukemia; internal tandem duplication; measurable residual disease
			#6	8	0.973	2007	chronic myeloid leukemia; chronic myelogenous leukemia; imatinib; acute myeloid leukemia; imatinib mesylate
			#7	8	0.893	2005	flow cytometry; acute lymphoblastic leukemia; bone marrow; peripheral blood; immunophenotyping
			#8	7	1	2016	liquid biopsy; minimal residual disease; circulating tumor DNA; ctdna; cell-free DNA
			#9	6	0.959	2003	chronic lymphocytic leukemia; rituximab; non hodgkins lymphoma; term follow up; follicular lymphoma
