# Supplementary material for: The evolution of minimal residual disease: key insights based on a bibliometric visualization analysis from 2002 to 2022
Source: Front Oncol. 2023 Jul 18;13:1186198. doi: 10.3389/fonc.2023.1186198 (PMC10391156; doi:10.3389/fonc.2023.1186198)
Supplement: Supplementary file 6 [file DataSheet_4.xlsx]

## Sheet: 1
		Supplementary Table S4 The top 10 co-cited references with the betweenness centrality related to MRD
		Runk	Co-cited reference	Betweenness centrality	First author (publication year)	Journal	IF(2021)	Quartile in category
		1	Detection of minimal residual disease in hematologic malignancies by real-time quantitative PCR: principles, approaches, and laboratory aspects	1.14	Van DERVELDENVHJ (2003)	Leukemia	12.897	Q1
		2	Design and standardization of PCR primers and protocols for detection of clonal immunoglobulin and T-cell receptor gene recombinations in suspect lymphoproliferations: report of the BIOMED-2 Concerted Action BMH4-CT98-3936	1.07	Van DONGENJJM (2003)	Leukemia	12.897	Q1
		3	Standardization and quality control studies of 'real-time' quantitative reverse transcriptase polymerase chain reaction of fusion gene transcripts for residual disease detection in leukemia - a Europe Against Cancer program	1.01	Gabert J (2003)	Leukemia	12.897	Q1
		4	New score predicting for prognosis in PML-RARA+, AML1-ETO+, or CBFBMYH11+ acute myeloid leukemia based on quantification of fusion transcripts	0.88	Schnittger S (2003)	Blood	25.669	Q1
		5	Molecular response to treatment redefines all prognostic factors in children and adolescents with B-cell precursor acute lymphoblastic leukemia: results in 3184 patients of the AIEOP-BFM ALL 2000 study	0.86	Conter V (2010)	Blood	25.669	Q1
		6	Analysis of FLT3 length mutations in 1003 patients with acute myeloid leukemia: correlation to cytogenetics, FAB subtype, and prognosis in the AMLCG study and usefulness as a marker for the detection of minimal residual disease	0.86	Schnittger S (2002)	Blood	25.669	Q1
		7	Pretreatment cytogenetic abnormalities are predictive of induction success, cumulative incidence of relapse, and overall survival in adult patients with de novo acute myeloid leukemia: results from Cancer and Leukemia Group B (CALGB 8461)	0.85	Byrd JC (2002)	Blood	25.669	Q1
		8	Prognostic significance of activating FLT3 mutations in younger adults (16 to 60 years) with acute myeloid leukemia and normal cytogenetics: a study of the AML Study Group Ulm	0.83	Frohling S (2002)	Blood	25.669	Q1
		9	Analysis of minimal residual disease by Ig/TCR gene rearrangements: guidelines for interpretation of real-time quantitative PCR data	0.82	Van DERVELDENVHJ (2007)	Leukemia	12.897	Q1
		10	Cytoplasmic nucleophosmin in acute myelogenous leukemia with a normal karyotype	0.76	Falini B (2005)	New England Journal of Medicine	176.082	Q1
